# Supplementary material for: Wholegrain fermentation affects gut microbiota composition, phenolic acid metabolism and pancreatic beta cell function in a rodent model of type 2 diabetes
Source: Front Microbiol. 2022 Oct 26;13:1004679. doi: 10.3389/fmicb.2022.1004679 (PMC9643864; doi:10.3389/fmicb.2022.1004679)
Supplement: Supplementary file 2 [file Table_2.XLSX]

## Sheet: Table S2.
	Table S2. Phenolic composition profile (soluble, bound and total) of Wheat Wholegrain (WW), control (CW), Wheat Wholegrain Digested (WW DIG) and Control Wheat Digested (CW DIG) . Data are reported as average and stdev (n=3) and expressed as mg/g of dry weight (DW).
		WW		CW		WW DIG		CW DIG
	Phenolic Acids	mg/g DW	stdev	mg/g DW	stdev	mg/g DW	stdev	mg/g DW	stdev
	Soluble
	Ferulic acid	27.8	3.02483	12.4905	2.99821	2.80025	0.208941	0.144148	0.203856
	Sinapic acid	14.8258	5.79754	1.25037	0.570385	0.348057	0.00646819	0.00817553	0.0115619
	Isoferulic acid	13.6034	2.95305	7.07671	2.52701	2.54957	0.100105	0.00206963	0.0029269
	Salicylic acid	8.5039	2.67044	0.88421	0.420615	0.917527	0.0325073	0.251881	0.02435
	Caffeic acid	2.47185	0.672948	0.522709	0.153434	0.133115	0.0104097	0.169629	0.0469127
	4-hydroxybenzoic acid	1.97701	0.678671	0.294198	0.162289	0.0648401	0.00369274	0.011648	0.00429448
	PCA 3,5-dihydroxy benzoic acid	1.8854	0.276555	0.288009	0.135099	0.0737623	0.00531001	0.031741	0.0222124
	p-Coumaric acid	1.7948	0.59017	0.663105	0.166919	0.0949204	0.0333986	0.0306403	0.00464407
	Vanillic acid	1.50853	0.452033	0.434763	0.126863	0.0465415	0.000184105	0.0226365	0.011425
	o Coumaric acid	1.04398	0.202939	0.488304	0.227582	0.352385	0.00331863	0	0
	Syringic acid	0.637154	0.232513	0.276022	0.126458	0	0	0	0
	Homovanillic acid	0.483014	0.658037	0	0	0	0	0.936817	1.32486
	4-hydroxybenzaldehyde	0.407862	0.157154	0.154968	0.0971566	0.189255	0.00729872	0.205072	0.0111476
	Vanillin	0.343662	0.103949	0.0567077	0.0461835	0.118093	0.00933252	0.0190268	0.0200761
	Syringaldehyde	0.19143	0.0621897	0.0332073	0.0350893	0.0491909	0.000837558	0	0
	Hydroferulic acid	0.0780517	0.00665656	0	0	0	0	0	0
	2,4-dihydroxy benzoic acid	0.0444183	0.022346	0.00141551	0.00103938	0.0241802	0.00156079	0.0058248	0.0035201
	2,5-dihydroxy benzoic acid	0.00614403	7.11555e-05	0.000120003	0.00016971	0	0	0.000319985	0.000452528
	Hippuric acid	0.00202224	0.00285989	0.00188769	0.000225423	0	0	0.0129474	0.0183105
	Isovanillic acid	0	0	0	0	0.00654671	0.00119132	0.00489373	0.00212502
	3,4-dihydroxyhydrocinnamic acid	0	0	0	0	0	0	0	0
	Total	77.6084	19.1217	24.9172	7.71733	7.76824	0.384344	1.85747	1.10941
	Bound
	Ferulic acid	212.369	0.975522	26.6114	8.48009	22.4416	0.223695	10.635	0.689092
	Sinapic acid	62.9434	3.574	14.3637	3.7441	11.1111	0.307639	6.63577	0.0326129
	Isoferulic acid	9.29648	0.456104	0.805875	0.448053	0.86218	0.115816	0.0749172	0.0383994
	Salicylic acid	9.06193	0.111185	0.942429	0.340699	0.791702	0.0382841	0.492544	0.0615433
	Caffeic acid	6.4302	0.327318	0.534391	0.271318	0.471068	0.0407629	0.139316	0.0130254
	4-hydroxybenzoic acid	4.36657	1.39827	0.850087	1.2022	0.394368	0.20787	0.270148	0.0528663
	PCA 3,5-dihydroxy benzoic acid	3.39243	0.0330144	0.736095	0.0389931	0.619982	0.0147352	0.345917	0.0756683
	p-Coumaric acid	2.42051	0.343936	0.850341	0.302974	0.431776	0.0828439	0.0664089	0.0671684
	Vanillic acid	2.36117	0.229112	0.144456	0.204292	0.318096	0.0435021	0.0931233	0.00465058
	o Coumaric acid	1.22713	0.0607277	0.192703	0.153273	0.140529	0.020811	0.0273286	0.0103221
	Syringic acid	0.983766	0.0276244	0.646838	0.0663702	0.0324302	0.0191716	0	0
	Homovanillic acid	0.935954	0.0412393	0.173653	0.029255	0.198158	0.0126743	0.0709973	0.00717669
	4-hydroxybenzaldehyde	0.713466	0.0502117	0.0988713	0.0337988	0.0857755	0.0291685	0.0561928	0.0272522
	Vanillin	0.156799	0.159288	0.0138518	0.00279437	0.035139	0.0272166	0.00186538	0.00263804
	Syringaldehyde	0.0215655	0.00162539	0.000153431	0.000216984	0.00227277	0.00249946	0.00114502	6.92702e-05
	Hydroferulic acid	0.018861	0.0266735	0	0	0.00791276	0.0111903	0	0
	2,4-dihydroxy benzoic acid	0.0137838	0.00301065	0.00214522	0.0030338	0.00136283	0.00192733	0.00010946	0.0001548
	2,5-dihydroxy benzoic acid	0.00525356	0.002295	0.00310965	0.00033017	0.0176444	0.00229838	0.0187571	0.00285299
	Hippuric acid	0	0	0	0	0.000385675	0.000206764	0.000865041	0.000916957
	Isovanillic acid	0	0	0	0	0	0	0	0
	3,4-dihydroxyhydrocinnamic acid	0	0	0	0	0	0	0	0
	Total	316.718	6.80614	46.9701	15.1406	37.9634	0.456427	18.9304	0.959042
	Soluble + Bound
	Ferulic acid	240.169	2.04931	39.1019	11.4783	25.2418	0.432635	10.7792	0.892948
	Sinapic acid	76.5468	0.620954	21.4404	6.27111	13.6606	0.407744	6.63784	0.0355398
	Isoferulic acid	24.1223	5.34143	2.05624	1.01844	1.21024	0.109348	0.0830927	0.0268374
	Salicylic acid	10.9244	2.3265	1.73455	0.723588	1.3493	0.0503366	0.31829	0.0915185
	Caffeic acid	10.8567	0.478986	1.60553	0.507618	0.886622	0.0716827	0.523185	0.0568992
	4-hydroxybenzoic acid	8.90205	1.00027	1.0571	0.424752	0.604184	0.0511726	0.308945	0.0599381
	PCA 3,5-dihydroxy benzoic acid	4.84959	0.740235	0.850087	1.2022	0.394368	0.20787	1.20696	1.27199
	p-Coumaric acid	4.4364	0.235953	1.2244	0.266575	0.972367	0.0180538	0.345917	0.0756683
	Vanillic acid	3.8697	0.222921	0.579219	0.331155	0.364637	0.043318	0.11576	0.00677442
	o Coumaric acid	3.11253	0.215828	0.480712	0.288372	0.214291	0.015501	0.0590697	0.0118904
	Syringic acid	2.91296	0.637431	0.467851	0.191544	0.262998	0.016367	0.0826452	0.0114712
	Homovanillic acid	1.62092	0.204888	0.922861	0.0600879	0.0324302	0.0191716	0	0
	4-hydroxybenzaldehyde	1.21033	0.0623439	0.447028	0.14907	0.345597	0.00811318	0.277527	0.0147052
	Vanillin	1.05713	0.0537373	0.155579	0.0799823	0.203868	0.019836	0.0752195	0.00717607
	Syringaldehyde	0.34823	0.221478	0.047059	0.032295	0.08433	0.0263791	0.00186538	0.00263804
	Hydroferulic acid	0.0969128	0.0333301	0	0	0.00791276	0.0111903	0	0
	2,4-dihydroxy benzoic acid	0.0659837	0.0207206	0.00156894	0.00125636	0.026453	0.00406025	0.00696982	0.00345083
	2,5-dihydroxy benzoic acid	0.0199278	0.00308181	0.00226522	0.00286409	0.00136283	0.00192733	0.000429446	0.000607328
	Hippuric acid	0.0072758	0.00515489	0.00499734	0.000555594	0.0176444	0.00229838	0.0317045	0.0211634
	Isovanillic acid	0	0	0	0	0.00693239	0.000984553	0.00575877	0.00304198
	3,4-dihydroxyhydrocinnamic acid	0	0	0	0	0	0	0	0
	Total	395.129	12.4019	72.1794	22.9466	45.888	0.912015	20.8603	2.37915

## Sheet: Table S3.
	Table S3. Changes in levels of soluble phenolic acids (μg/ml) throughout 24h in vitro batch culture fermentation inoculated with Control mice faeces and HFHFr mice faeces in fermentation media supplemented with digested Control Wheat (CW) or digested Wheat Wholegrain (WW). Aliquots of fermented samples were analysed at baseline (0h), 6h and 24 h.
			Control 0h		Control 6h		Control 24h		HFHFr 0h		HFHFr 6h		HFHFr 24h
	Phenolic acid	substrate	µg/ml	STDEV	µg/ml	STDEV	µg/ml	STDEV	µg/ml	STDEV	µg/ml	STDEV	µg/ml	STDEV
	Vanillic acid	CW	0.015205	0.00706249	0.027076	0.0177789	0.0260023	0.0300342	0.0132776	0.00597557	0.0181917	0.0174837	0.0058434	0.00551742
		WW	0.034831	0.00883521	0.0433282	0.0165614	0.0168236	0.00651219	0.0261108	0.00686561	0.0180046	0.00417814	0.0249236	0.0130722
	Isovanillic acid	CW	0	0	0	0	0	0	0	0	0.000748346	0.00129617	0.000356385	0.000446489
	Isovanillic acid	WW	0	0	0	0	0	0	3.27857e-05	5.67865e-05	0.000311899	0.000273836	6.2915e-05	0.000108972
	Syringic acid	CW	0.00423369	0.00670903	0.000689185	0.0011937	0.024293	0.0397448	0.00108694	0.00188263	0	0	0.00167755	0.0029056
	Syringic acid	WW	0.00423369	0.00670903	0.000689185	0.0011937	0.024293	0.0397448	0.00108694	0.00188263	0	0	0.00167755	0.0029056
	Homovanillic acid	CW	0.00682711	2.73917e-05	0.00639394	0.00609577	0.00766157	0.0108351	0.000671157	0.00116248	0.00147946	0.00209228	0.00283098	0.00490341
	Homovanillic acid	WW	0	0	0	0	0	0	0.0195924	0.033935	0.096545	0.00986949	0	0
	Caffeic acid	CW	0	0	0.0692864	0.0804894	0	0	0	0	0.00216063	0.00374232	0.0170953	0.0213492
	Caffeic acid	WW	0	0	0.037439	0.017442	0.0173369	0.00438007	0	0	0.00307563	0.0043496	0.0232946	0.0137371
	Hippuric acid	CW	0.011573	0.00493374	0.00903827	0.0156547	0.0104053	0.0180226	0.0124651	0.0113796	0.0121669	0.0131305	0	0
	Hippuric acid	WW	0.0173649	0.00806267	0.0274813	0.0123081	0.0316562	0.00461041	0.0197499	0.0109054	0.0169109	0.00335926	0.0177638	0.0153991
	p-Coumaric acid	CW	0.017045	0.00713006	0.0207184	0.00633364	0.0420144	0.0344312	0.0180555	0.00912531	0.0122211	0.00613947	0.0152335	0.0114515
	p-Coumaric acid	WW	0.0239498	0.00967621	0.0263106	0.0120853	0.0331506	0.0209827	0.023769	0.00973596	0.015898	0.000776516	0.0325634	0.021882
	2,5-dihydroxybenzoic acid	CW	0.00094462	0.00163613	0.0069739	0.0120792	0.0143553	0.0199269	0.000492847	0.000853636	0	0	0.000901091	0.00156073
	2,5-dihydroxybenzoic acid	WW	0.0015574	0.0022025	0.0054462	0.0065122	0.00922685	0.00516908	0.00153801	0.00133587	0	0	0.00619181	0.00837275
	2,4-dihydroxy benzoic acid	CW	0.00117292	0.00203156	0.00192547	0.00333502	0.00750893	0.00160977	0.00297382	0.00257741	0.00244622	0.00423698	0.00328187	0.00284237
	2,4-dihydroxy benzoic acid	WW	0.0247962	0.0206758	0.0147679	0.00484905	0.00785124	0.0111033	0.0247884	0.00223898	0.010765	0.00472336	0.00834656	0.00238281
	Vanillin	CW	0.00254545	0.00155224	0.0030132	0.0021786	0.00168291	0.000173449	0.00101994	0.00161442	0.00266959	0.00335905	0.000833223	0.00127958
	Vanillin	WW	0.00640519	0.000703234	0.00669132	0.00197742	0.00249322	0.00352595	0.00437444	0.00287152	0.00333338	0.00311065	0.00261693	0.00178401
	4-hydroxybenzoic acid	CW	0.0976686	0.00941145	0.183741	0.153416	0.12491	0.0492927	0.0589049	0.0122639	0.0693281	0.0251967	0.0534253	0.01138
	4-hydroxybenzoic acid	WW	0.124358	0.0966984	0.11346	0.0503409	0.102688	0.0422564	0.0576134	0.0118167	0.0465778	0.00825387	0.0806553	0.0107557
	4-hydroxybenzaldehyde	CW	0.0410437	0.00943043	0.0433759	0.0119954	0.0167198	0.00707914	0.0342836	0.0117178	0.034297	0.0162682	0.00949906	0.00727944
	4-hydroxybenzaldehyde	WW	0.0706501	0.0352962	0.0460996	0.0125458	0.0175721	0.0208805	0.0843434	0.0221122	0.0337077	0.0105393	0.0144377	0.00740426
	Sinapic acid	CW	0	0	0	0	0.00182585	0.00316247	0	0	0	0	5.50803e-05	9.54018e-05
	Sinapic acid	WW	0	0	0.00207904	0.003601	0.0315561	0.0407775	0.000391572	0.000678222	0	0	0.000544185	0.0004782
	3,4 and 3,5-dihydroxy benzoic acid (sum)	CW	0.00375705	0.00334707	0.0171734	0.0192172	0.0106062	0.0104872	0.00352998	0.0030892	0.00228272	0.00395378	0.00642956	0.00551163
	3,4 and 3,5-dihydroxy benzoic acid (sum)	WW	0.00886592	0.00141302	0.0124625	0.00521472	0.0146846	0.0124759	0.00859713	0.00397136	0.0013331	0.00188529	0.0131949	0.0111427
	Hydroferulic acid	CW	0.000324309	0.00056172	0	0	0.0107826	0.010735	0.000650559	0.0011268	0	0	0.000209292	0.000362505
	Hydroferulic acid	WW	0.00453693	0.00641619	0.0185822	0.0298075	0.0102924	0.0145557	0.00556728	0.00631862	0.00313329	0.00443114	0.0261499	0.024967
	Ferulic acid	CW	0.0121255	0.0152054	0.020907	0.00705532	0.0227199	0.0233314	0.00228683	0.0039609	0.0118227	0.0204775	0.022373	0.0259816
	Ferulic acid	WW	0.0741071	0.0212207	0.0815108	0.0490959	0.0793698	0.0876382	0.0848255	0.00677271	0.0210279	0.0135063	0.0547795	0.0151254
	Isoferulic acid	CW	0.00296815	0.00514098	0.0243428	0.024406	0.0846253	0.108658	0.00444138	0.00384703	0.0106407	0.0184303	0.0958476	0.159369
	Isoferulic acid	WW	0.0971552	0.105741	0.131758	0.0705368	0.126473	0.186804	0.123585	0.0100627	0.0188602	0.0326669	0.0962275	0.0829823
	Syringaldehyde	CW	0.000554532	0.000555802	0.000627967	0.000552785	0	0	0	0	0.00153162	0.00265284	0	0
	Syringaldehyde	WW	0.000150905	0.000213412	0.00038147	0.000660725	0.00207852	0.00293947	0.00343592	0.0029762	0.000711549	0.000492713	0.000788715	0.000532946
	Salicylic acid	CW	0.139366	0.0491408	0.128972	0.0608616	0.102591	0.0131954	0.0594539	0.012433	0.0722509	0.0395277	0.0735655	0.00636224
	Salicylic acid	WW	0.108178	0.0527005	0.10282	0.0342977	0.107054	0.0491932	0.108603	0.0545549	0.0589424	9.47002e-05	0.0913242	0.0165174
	3,4-Dihydroxyhydrocinnamic acid	CW	0.000260649	0.000451457	0	0	0.00111355	0.00131119	0	0	0	0	0	0
	3-(3,4-Dihydroxyphenyl)propanoic acid; 3,4-Dihydroxyhydrocinnamic acid	WW	0.000846293	0.00119684	0	0	0	0	0	0	0	0	0	0
	2-Hydroxyphenylacetic acid	CW	0.00780088	0.00675671	0.0203316	0.0128359	0.00916045	0.00830862	0.00595841	0.00603145	0.00714109	0.00742428	0.00496238	0.00485384
	2-Hydroxyphenylacetic acid	WW	0.0107392	0.00339275	0.0127499	0.00323654	0.00549078	0.00776514	0.0137267	0.00236676	0.00223745	0.00316424	0.00614783	0.00335359
	3-hydroxybenzaldehyde	CW	0	0	0	0	0	0	0	0	0	0	0.00285244	0.00494057
	3-hydroxybenzaldehyde	WW	0	0	0	0	0	0	0	0	0	0	0.00199372	0.00345323
	3-Hydroxyphenylacetic acid	CW	0	0	0	0	0	0	0.174043	0.301451	0	0	0	0
	3-Hydroxyphenylacetic acid	WW	0	0	0.0358929	0.0621683	0.0935516	0.132302	0	0	0	0	0.0625901	0.108409
	Gallic acid	CW	0	0	0.000230977	0.000400064	0	0	0	0	0.000108052	0.000187152	0	0
	Gallic acid	WW	0	0	0	0	0	0	1.63781e-05	2.83677e-05	0	0	0	0
	3-Hydroxybenzoic acid	CW	0.059612	0.0772958	0.290261	0.0277334	0.125715	0.0186332	0.0994716	0.065708	0.147419	0.136063	0.107602	0.0937238
	3-Hydroxybenzoic acid	WW	0.251281	0.0687305	0.164815	0.0259322	0.182719	0.112848	0.158845	0.140401	0.0601036	0.0849993	0.108649	0.099029
	Total	CW	0.425028	0.116344	0.875077	0.33943	0.64214	0.152401	0.493067	0.396125	0.408413	0.293299	0.424875	0.27009
	Total	WW	0.864007	0.212439	0.884765	0.193004	0.661163	0.639002	0.76233	0.170648	0.28071	0.245421	0.674924	0.286646
